# Supplementary material for: Reassessing the Use of Race in Clinical Algorithms: An Interactive, Case-Based Session for Medical Students Using eGFR
Source: MedEdPORTAL. 2024 Jun 21;20:11412. doi: 10.15766/mep_2374-8265.11412 (PMC11219082; doi:10.15766/mep_2374-8265.11412)
Supplement: Supplementary file 1 — Presentation.pptxFacilitator Guide.docxEvaluation Forms.docxResources for Interested Students.docx [file mep_2374-8265.11412-s001.zip]

Archive with 5 entries (5 files):
- B. Facilitator Guide.docx
- C. Evaluation Forms.docx
- D. Resources for Interested Students.docx
- A. Presentation.pptx
- _Educational Summary Report_11412.pdf
